# Supplementary material for: Frailty Index and Cardiovascular Disease among Middle-Aged and Older Chinese Adults: A Nationally Representative Cross-Sectional and Follow-Up Study
Source: J Cardiovasc Dev Dis. 2022 Jul 18;9(7):228. doi: 10.3390/jcdd9070228 (PMC9319589; doi:10.3390/jcdd9070228)
Supplement: Supplementary file 1 [file jcdd-09-00228-s001.zip]

Archive with 1 entries (1 files):
- jcdd-1816311-supplementary.pdf
